# Supplementary material for: Anion Exchange Membranes for Fuel Cells Based on Quaternized Polystyrene-b-poly(ethylene-co-butylene)-b-polystyrene Triblock Copolymers with Spacer-Sidechain Design
Source: Polymers (Basel). 2022 Jul 13;14(14):2860. doi: 10.3390/polym14142860 (PMC9317406; doi:10.3390/polym14142860)
Supplement: Supplementary file 1 [file polymers-14-02860-s001.zip]

Archive with 1 entries (1 files):
- polymers-1813267-supplementary.pdf
